# Supplementary material for: Nectin-4 as a Predictive Marker for Poor Prognosis of Endometrial Cancer with Mismatch Repair Impairment
Source: Cancers (Basel). 2023 May 22;15(10):2865. doi: 10.3390/cancers15102865 (PMC10216516; doi:10.3390/cancers15102865)
Supplement: Supplementary file 1 [file cancers-15-02865-s001.zip]

Archive with 1 entries (1 files):
- cancers-2381552-supplementary.pdf
